# Supplementary material for: Psychiatric Risk in Chronic Spontaneous Urticaria: A Retrospective Cohort Study
Source: Acta Derm Venereol. 2026 Jul 6;106:0643. doi: 10.2340/actadv.v106.adv-2026-0643 (PMC13334492; doi:10.2340/actadv.v106.adv-2026-0643)
Supplement: Supplementary Material 1. [file ActaDv-106-0643-s0001.xlsx]

## Sheet: sup Tab. 1
	Before matching			After matching
	CSU	non-CSU	Std diff.	CSU	non-CSU	Std diff.
n	178170	12700065	-	172492	172492	-
Follow-up (days, median, interquartile range)	1,095 (610)	1,095 (612)	-	1,095 (610)	1,095 (600)	-
Age at index (years, mean +/- SD)	46.4 ± 16.5	48.9 ± 17	0.1512	46.4 ± 16.5	46.4 ± 16.5	< 0.0001
Female sex (%)	75.02	54.517	0.4394	75.02	75.02	< 0.0001
Black or African American (%)	14.718	12.641	0.0605	14.718	14.715	< 0.0001
Persons with potential health hazards related to socioeconomic and psychosocial circumstances (%)	4.259	2.373	0.1055	4.259	4.259	< 0.0001
Family history of mental and behavioral disorders (%)	0.593	0.376	0.0313	0.593	0.593	< 0.0001
Sleep disorders (%)	22.601	12.396	0.271	22.601	22.601	< 0.0001
Sleep disorders not due to a substance or known physiological condition (%)	4.524	1.858	0.1522	4.524	4.524	< 0.0001
Supplement Table 1. Baseline characteristics of patients with chronic spontaneous urticaria (CSU) and matched non-CSU controls in the association analysis before and after propensity score matching (PSM).
Data were obtained from the TriNetX US Collaborative Network and include adult patients with CSU, irrespective of prior psychiatric diagnoses. Matching was performed 1:1 to balance demographic and clinical covariates. The table presents the number of participants (n), median follow-up time with interquartile range (IQR), mean age at index (± standard deviation), and the proportion of patients wit…

## Sheet: sup Tab.2 
Outcome	Analysis	CSU total (n)	CSU with outcome (n)	% CSU with outcome	Controls total (n)	Controls with outcome (n)	% controls with outcome	HR	95% CI	p (alpha(adjust)=0.0083	Chi-square	Date of analysis
Depression	Primary	95521	4696	4.916	97500	5773	5.921	0.835	0.803,0.868	< 0.0001	10.235	2025-09-23
	S1	104636	5117	4.89	107978	5480	5.075	0.979	0.943,1.018	0.2865	0.002	2025-10-07
	S2	79977	4705	5.883	82860	5034	6.075	0.986	0.947,1.026	0.4775	0.986	2025-10-07
	S3	25383	1376	5.421	25921	1624	6.265	0.868	0.808,0.933	0.0001	3.982	2025-10-07
	S4	87398	5655	6.47	90811	6291	6.928	0.959	0.925,0.994	0.0216	3.336	2025-10-07
	S5	105454	5935	5.628	109007	6509	5.971	0.952	0.92,0.98	0.0066	3.286	2025-10-07
Suicide-related	Primary	98666	211	0.214	98734	189	0.191	1.132	0.93,1.377	0.2166	0.062	2025-09-23
	S1	110290	250	0.227	110393	183	0.166	1.391	1.15,1.683	0.0007	3.107	2025-10-07
	S2	83654	214	0.256	83747	172	0.205	1.271	1.04,1.553	0.0189	0.055	2025-10-07
	S3	26257	44	0.168	26271	56	0.213	0.798	0.538,1.185	0.2624	0.112	2025-10-07
	S4	91805	258	0.281	91922	202	0.22	1.322	1.099,1.589	0.0029	0.028	2025-10-07
	S5	110321	281	0.255	110430	220	0.199	1.295	1.086,1.545	0.004	0.516	2025-10-07
Schizophrenia	Primary	98758	32	0.032	98754	64	0.065	0.506	0.331,0.774	0.0014	2.552	2025-09-23
	S1	110446	40	0.036	110439	60	0.054	0.677	0.454,1.01	0.0546	1.697	2025-10-07
	S2	83750	31	0.037	83760	63	0.075	0.501	0.326,0.771	0.0013	3.655	2025-10-07
	S3	n.a.	n.a.	n.a.	n.a.	n.a.	n.a.	n.a.	n.a.	n.a.	n.a.	2025-10-07
	S4	91914	36	0.039	91937	86	0.094	0.433	0.293,0.638	< 0.0001	2.211	2025-10-07
	S5	110448	42	0.038	110456	77	0.07	0.551	0.379,0.803	0.0016	5.315	2025-10-07
Reaction to severe stress, and adjustment disorders	Primary	97128	2693	2.773	98404	2405	2.444	1.151	1.089,1.216	< 0.0001	8.459	2025-09-23
	S1	107625	3031	2.816	109636	2416	2.204	1.305	1.237,1.376	< 0.0001	0.244	2025-10-07
	S2	81832	2820	3.446	83465	2310	2.768	1.275	1.207,1.348	< 0.0001	3.071	2025-10-07
	S3	25750	941	3.654	26166	732	2.798	1.326	1.204,1.461	< 0.0001	0	2025-10-07
	S4	89680	3290	3.669	91598	2710	2.959	1.285	1.221,1.352	< 0.0001	0.855	2025-10-07
	S5	108029	3435	3.18	110017	2797	2.542	1.272	1.21,1.337	< 0.0001	2.784	2025-10-07
Positive control outcome	Primary	31600	7891	24.972	78223	12512	15.995	1.711	1.664,1.76	< 0.0001	107.788	2025-09-23
Negative control outcome	Primary	98105	262	0.267	98494	210	0.213	1.272	1.061,1.525	0.0092	1.306	2025-09-23
Supplement Table 2. Risk of psychiatric and control outcomes in patients with chronic spontaneous urticaria (CSU) compared with matched non-CSU controls across the primary and five sensitivity analyses
The table reports the number of patients in each group (CSU and non-CSU), the number and proportion with each outcome, and the corresponding hazard ratios (HRs) with 95% confidence intervals (CIs). Outcomes included depression, suicide-related outcomes, schizophrenia, and reaction to severe stress and adjustment disorders. Positive and negative control outcomes (systemic antihistamine exposure an…

## Sheet: sup Tab. 3
Outcome	Analysis	CSU total (n)	CSU with outcome (n)	% CSU with outcome	Controls total (n)	Controls with outcome (n)	% controls with outcome	OR	95% CI	p (alpha(adjust)=0.0083	Date of analysis
Depression	Primary	172492	32407	18.788	172492	29505	17.105	1.121	1.102,1.141	< 0.0001	2025-09-23
Suicide-related	Primary	172492	1426	0.827	172492	1529	0.886	0.932	0.867,1.002	0.057	2025-09-23
Schizophrenia	Primary	172492	428	0.248	172492	863	0.5	0.495	0.44,0.556	< 0.0001	2025-09-23
Reaction to severe stress, and adjustment disorders	Primary	172492	12353	7.161	172492	9161	5.311	1.375	1.337,1.414	< 0.0001	2025-09-23
Supplement Table 3. Prevalence and odds ratios of psychiatric comorbidities in patients with chronic spontaneous urticaria (CSU) compared with matched non-CSU controls in the association analysis.
This table presents the total number and percentage of patients with each psychiatric diagnosis in the CSU and control cohorts, as well as the corresponding odds ratios (ORs) with 95% confidence intervals (CIs). The association analysis was performed without excluding individuals with pre-existing psychiatric diseases to capture the overall comorbidity burden. Outcomes included depression, suicid…
